# Supplementary material for: WNT-FRIZZLED-LRP5/6 Signaling Mediates Posterior Fate and Proliferation during Planarian Regeneration
Source: Genes (Basel). 2021 Jan 15;12(1):101. doi: 10.3390/genes12010101 (PMC7830089; doi:10.3390/genes12010101)
Supplement: Supplementary file 1 [file genes-12-00101-s001.zip]

Archive with 3 entries (3 files):
- Pascual_Sureda_20201231_SUPP.pdf
- Pascual_Sureda_20201231_Table S1.xlsx
- Pascual_Sureda_20201231_Table_S2.xlsx
